# Supplementary material for: Preharvest Application of Phenylalanine Induces Red Color in Mango and Apple Fruit’s Skin
Source: Antioxidants (Basel). 2022 Feb 28;11(3):491. doi: 10.3390/antiox11030491 (PMC8944447; doi:10.3390/antiox11030491)
Supplement: Supplementary file 1 [file antioxidants-11-00491-s001.zip]

Archive with 1 entries (1 files):
- antioxidants-1589190-supplementary.pdf
